# Supplementary material for: Antimicrobial Activity of a Library of Thioxanthones and Their Potential as Efflux Pump Inhibitors
Source: Pharmaceuticals (Basel). 2021 Jun 15;14(6):572. doi: 10.3390/ph14060572 (PMC8232621; doi:10.3390/ph14060572)
Supplement: Supplementary file 1 [file pharmaceuticals-14-00572-s001.zip]

Archive with 1 entries (1 files):
- pharmaceuticals-1256940-supplementary.pdf
